# Supplementary material for: Isolation and global occurrence of nitrogen-fixing Acidobacteriota in soil environments
Source: ISME J. 2026 Jun 18;20(1):wrag157. doi: 10.1093/ismejo/wrag157 (PMC13362970; doi:10.1093/ismejo/wrag157)
Supplement: Supplementary_material_wrag157 [file supplementary_material_wrag157.zip]

Archive with 5 entries (5 files):
- R1_TableS7.xlsx
- R1_TableS8.xlsx
- 04R1_SupInfo260616.pdf
- R1_TableS1.xlsx
- R1_TableS6.xlsx
