# Supplementary material for: Isolation and global occurrence of nitrogen-fixing Acidobacteriota in soil environments
Source: ISME J. 2026 Jun 18;20(1):wrag157. doi: 10.1093/ismejo/wrag157 (PMC13362970; doi:10.1093/ismejo/wrag157)
Supplement: Supplementary_material_wrag157 [file supplementary_material_wrag157.zip › R1_TableS7.xlsx]

## Sheet: AAI_matrix
Table S7. Pairwise AAI matrix among the five isolates and related strains belonging to the order Terriglobales.
Family	Strain a	"Koromonas soli" JemC56T	"Koromonas humicola" JemC63T	"Oryzophilus luti" JemR1613T	Candidatus Koribacter versatilis Ellin345	"Humiphilus diazotrophicus" JemMK663T	"Humiphilus diazotrophicus" JemC60	Acidobacterium capsulatum ATCC 51196T	Terriglobus roseus DSM 18391T	Silvibacterium bohemicum S15T	Terracidiphilus gabretensis S55T	Acidisarcina polymorpha SBC82T	Paracidobacterium acidisoli 4G-K13T	Edaphobacter modestus DSM 18101T	Acidipila rosea DSM 103428T	Alloacidobacterium dinghuense 4Y35T	Occallatibacter riparius DSM 25168T	Tunturiibacter lichenicola DSM 104462T	Granulicella paludicola DSM 22464T	Acidicapsa dinghuensis 4GSKXT	Bryocella elongata DSM 22489T
"Koromonadaceae" b	"Koromonas soli" JemC56T		78.4	57.42	53.89	51.04	51.04	50.57	49.44	50.77	49.88	50.7	51.1	49.97	50.6	50.89	50.34	49.6	49.18	49.91	49.13
	"Koromonas humicola" JemC63T	78.4		57.77	53.63	51.26	51.19	50.71	49.5	50.9	49.92	50.78	51.18	50.06	50.76	50.92	50.54	49.79	49.27	50.04	49.08
	"Oryzophilus luti" JemR1613T	57.42	57.77		54.37	51.19	51.18	50.57	49.42	50.69	50.67	50.67	51.18	50.34	50.66	50.6	50.74	49.81	49.47	50.26	49.35
	Candidatus Koribacter versatilis Ellin345	53.89	53.63	54.37		50.89	50.75	51.12	49.29	50.82	50.09	50.86	51.57	50.1	51.33	51.54	49.97	49.71	49.27	49.68	49.24
Acidobacteriaceae	"Humiphilus diazotrophicus" JemMK663T	51.04	51.26	51.19	50.89		95c	58.26	53.5	59.11	56.6	58.44	59.66	55.14	59.17	59.71	56.91	54.19	52.85	57.06	53.2
	"Humiphilus diazotrophicus" JemC60	51.04	51.19	51.18	50.75	95c		58.27	53.52	59.09	56.42	58.43	59.66	55.11	59.18	59.72	56.74	54.17	52.84	56.86	53.03
	Acidobacterium capsulatum ATCC 51196T	50.57	50.71	50.57	51.12	58.26	58.27		53.06	59.27	55.56	57.56	60.81	54.52	59.76	60	55.44	54.17	52.63	54.96	53.08
	Terriglobus roseus DSM 18391T	49.44	49.5	49.42	49.29	53.5	53.52	53.06		53.92	52.84	53.4	53.3	55.59	53.71	53.33	52.75	55.6	55.08	53.04	55.08
	Silvibacterium bohemicum S15T	50.77	50.9	50.69	50.82	59.11	59.09	59.27	53.92		55.57	59.54	61.39	55.07	61.3	61.37	55.25	54.73	53.15	55.44	53.25
	Terracidiphilus gabretensis S55T	49.88	49.92	50.67	50.09	56.6	56.42	55.56	52.84	55.57		55.24	56.12	53.51	55.98	56.04	63.13	53.17	52.28	58.64	52.62
	Acidisarcina polymorpha SBC82T	50.7	50.78	50.67	50.86	58.44	58.43	57.56	53.4	59.54	55.24		58.94	54.87	59.82	59.15	54.81	54.83	53.3	54.79	53.57
	Paracidobacterium acidisoli 4G-K13T	51.1	51.18	51.18	51.57	59.66	59.66	60.81	53.3	61.39	56.12	58.94		54.98	60.76	62.09	56.23	54.45	53.06	55.82	53.59
	Edaphobacter modestus DSM 18101T	49.97	50.06	50.34	50.1	55.14	55.11	54.52	55.59	55.07	53.51	54.87	54.98		55.07	54.85	53.48	63.59	57.19	53.62	57.37
	Acidipila rosea DSM 103428T	50.6	50.76	50.66	51.33	59.17	59.18	59.76	53.71	61.3	55.98	59.82	60.76	55.07		61.35	55.48	55.04	53.26	55.04	53.5
	Alloacidobacterium dinghuense 4Y35T	50.89	50.92	50.6	51.54	59.71	59.72	60	53.33	61.37	56.04	59.15	62.09	54.85	61.35		55.94	54.47	52.48	55.69	53.02
	Occallatibacter riparius DSM 25168T	50.34	50.54	50.74	49.97	56.91	56.74	55.44	52.75	55.25	63.13	54.81	56.23	53.48	55.48	55.94		53.03	52.65	58.12	52.67
	Tunturiibacter lichenicola DSM 104462T	49.6	49.79	49.81	49.71	54.19	54.17	54.17	55.6	54.73	53.17	54.83	54.45	63.59	55.04	54.47	53.03		57.78	53.37	57.18
	Granulicella paludicola DSM 22464T	49.18	49.27	49.47	49.27	52.85	52.84	52.63	55.08	53.15	52.28	53.3	53.06	57.19	53.26	52.48	52.65	57.78		52.33	61.02
	Acidicapsa dinghuensis 4GSKXT	49.91	50.04	50.26	49.68	57.06	56.86	54.96	53.04	55.44	58.64	54.79	55.82	53.62	55.04	55.69	58.12	53.37	52.33		52.87
	Bryocella elongata DSM 22489T	49.13	49.08	49.35	49.24	53.2	53.03	53.08	55.08	53.25	52.62	53.57	53.59	57.37	53.5	53.02	52.67	57.18	61.02	52.87
a Strains isolated in this study are indicated in capital letters.
b "Koromonadaceae" has been proposed in this study.
c Values of 95% likely reflect saturation of FastAAI estimates at high sequence similarity [38].
