# Supplementary material for: Isolation and global occurrence of nitrogen-fixing Acidobacteriota in soil environments
Source: ISME J. 2026 Jun 18;20(1):wrag157. doi: 10.1093/ismejo/wrag157 (PMC13362970; doi:10.1093/ismejo/wrag157)
Supplement: Supplementary_material_wrag157 [file supplementary_material_wrag157.zip › R1_TableS8.xlsx]

## Sheet: TableS8
	Gene	Strain	GenBank locus tag	GenBank Protein ID		Genomes encoding closest homolog (Acidobacteriota)				Genomes encoding closest homolog (Other than Acidobacteriota; including but not limited MAGs and SAGs)				Genomes encoding closest homolog (Taxonomically characterized isolates)
						Genome ID	Taxonomy (GTDB226)	Identity (%)		Genome ID	Taxonomy (GTDB226)	Identity (%)		Genome ID	Taxonomy (ICNP)	Taxonomy (GTDB226)	Identity (%)
	nifH	JemMK663	ACIDJEMMK663_33250	BGF05641.1		MFD01299_bin_1_190	d__Bacteria;p__Acidobacteriota;c__Terriglobia;o__Terriglobales;f__JAEZPW01;g__;s__	87		MFD04492_bin_2_52	d__Bacteria;p__Planctomycetota;c__Planctomycetia;o__Pirellulales;f__Thermoguttaceae;g__;s__	83		GCF_000025905	Coraliomargarita akajimensis DSM 45221 __T (Verrucomicrobiota, Opitutia, Puniceicoccales, Coraliomargaritaceae)	d__Bacteria;p__Verrucomicrobiota;c__Verrucomicrobiia;o__Opitutales;f__Coraliomargaritaceae;g__Coraliomargarita;s__Coraliomargarita akajimensis	82
		JemC60	ACIDJEMC60_07340	BGF10214.1		MFD01299_bin_1_190	d__Bacteria;p__Acidobacteriota;c__Terriglobia;o__Terriglobales;f__JAEZPW01;g__;s__	87		MFD04492_bin_2_52	d__Bacteria;p__Planctomycetota;c__Planctomycetia;o__Pirellulales;f__Thermoguttaceae;g__;s__	83		GCF_000025905	Coraliomargarita akajimensis DSM 45221 __T (Verrucomicrobiota, Opitutia, Puniceicoccales, Coraliomargaritaceae)	d__Bacteria;p__Verrucomicrobiota;c__Verrucomicrobiia;o__Opitutales;f__Coraliomargaritaceae;g__Coraliomargarita;s__Coraliomargarita akajimensis	82
		JemR1613	ACIDJEMR1613_00680	BGF24526.1		MFD05580_bin_1_81	d__Bacteria;p__Acidobacteriota;c__Terriglobia;o__Terriglobales;f__SbA1;g__QIAJ01;s__	85		GCA_963665265	d__Bacteria;p__Planctomycetota;c__Planctomycetia;o__Pirellulales;f__Thermoguttaceae;g__JADLEL01;s__JADLEL01 sp963665265	85		GCF_007860185	Novipirellula aureliae Q31b __T (Planctomycetota, Planctomycetia, Pirellulales, Pirellulaceae)	d__Bacteria;p__Planctomycetota;c__Planctomycetia;o__Pirellulales;f__Pirellulaceae;g__Novipirellula;s__Novipirellula aureliae	83
		JemC56	ACIDJEMC56_01680	BGF16646.1		MFD00082_bin_1_133	d__Bacteria;p__Acidobacteriota;c__Terriglobia;o__Terriglobales;f__Korobacteraceae;g__;s__	85		GCA_963665265	d__Bacteria;p__Planctomycetota;c__Planctomycetia;o__Pirellulales;f__Thermoguttaceae;g__JADLEL01;s__JADLEL01 sp963665265	84		GCF_000025905	Coraliomargarita akajimensis DSM 45221 __T (Verrucomicrobiota, Opitutia, Puniceicoccales, Coraliomargaritaceae)	d__Bacteria;p__Verrucomicrobiota;c__Verrucomicrobiia;o__Opitutales;f__Coraliomargaritaceae;g__Coraliomargarita;s__Coraliomargarita akajimensis	83
	nifD	JemMK663	ACIDJEMMK663_33260	BGF05642.1		MFD05512_bin_4_415	d__Bacteria;p__Acidobacteriota;c__Terriglobia;o__Terriglobales;f__SbA1;g__QIAJ01;s__	80		GCA_023410535	d__Bacteria;p__Bacillota;c__UBA4882;o__UBA8346;f__UBA8346;g__Hydrogenispora;s__Hydrogenispora sp023410535	72		GCF_004340685	Hydrogenispora ethanolica LX-B __T (Bacillota, Clostridia, Eubacteriales, Clostridiaceae)	d__Bacteria;p__Bacillota;c__UBA4882;o__UBA8346;f__UBA8346;g__Hydrogenispora;s__Hydrogenispora ethanolica	73
		JemC60	ACIDJEMC60_07330	BGF10213.1		MFD05512_bin_4_415	d__Bacteria;p__Acidobacteriota;c__Terriglobia;o__Terriglobales;f__SbA1;g__QIAJ01;s__	80		GCA_023410535	d__Bacteria;p__Bacillota;c__UBA4882;o__UBA8346;f__UBA8346;g__Hydrogenispora;s__Hydrogenispora sp023410535	72		GCF_004340685	Hydrogenispora ethanolica LX-B __T (Bacillota, Clostridia, Eubacteriales, Clostridiaceae)	d__Bacteria;p__Bacillota;c__UBA4882;o__UBA8346;f__UBA8346;g__Hydrogenispora;s__Hydrogenispora ethanolica	73
		JemR1613	ACIDJEMR1613_00670	BGF24525.1		MFD09567_bin_1_136	d__Bacteria;p__Acidobacteriota;c__Terriglobia;o__Terriglobales;f__SbA1;g__QIAJ01;s__	79		GCA_023410535	d__Bacteria;p__Bacillota;c__UBA4882;o__UBA8346;f__UBA8346;g__Hydrogenispora;s__Hydrogenispora sp023410535	70		GCF_004340685	Hydrogenispora ethanolica LX-B __T (Bacillota, Clostridia, Eubacteriales, Clostridiaceae)	d__Bacteria;p__Bacillota;c__UBA4882;o__UBA8346;f__UBA8346;g__Hydrogenispora;s__Hydrogenispora ethanolica	71
		JemC56	ACIDJEMC56_01670	BGF16645.1		MFD00731_bin_2_157	d__Bacteria;p__Acidobacteriota;c__Terriglobia;o__Terriglobales;f__Korobacteraceae;g__TOLSYN;s__	79		GCA_023410535	d__Bacteria;p__Bacillota;c__UBA4882;o__UBA8346;f__UBA8346;g__Hydrogenispora;s__Hydrogenispora sp023410535	72		GCF_004340685	Hydrogenispora ethanolica LX-B __T (Bacillota, Clostridia, Eubacteriales, Clostridiaceae)	d__Bacteria;p__Bacillota;c__UBA4882;o__UBA8346;f__UBA8346;g__Hydrogenispora;s__Hydrogenispora ethanolica	72
	nifK	JemMK663	ACIDJEMMK663_33270	BGF05643.1		MFD00082_bin_1_133	d__Bacteria;p__Acidobacteriota;c__Terriglobia;o__Terriglobales;f__Korobacteraceae;g__;s__	79		SRR7003763rbin.17	d__Bacteria;p__Bacillota;c__UBA4882;o__UBA8346;f__UBA8346;g__DATCLA01;s__	71		GCF_004340685	Hydrogenispora ethanolica LX-B __T (Bacillota, Clostridia, Eubacteriales, Clostridiaceae)	d__Bacteria;p__Bacillota;c__UBA4882;o__UBA8346;f__UBA8346;g__Hydrogenispora;s__Hydrogenispora ethanolica	69
		JemC60	ACIDJEMC60_07320	BGF10212.1		MFD00082_bin_1_133	d__Bacteria;p__Acidobacteriota;c__Terriglobia;o__Terriglobales;f__Korobacteraceae;g__;s__	79		SRR7003763rbin.17	d__Bacteria;p__Bacillota;c__UBA4882;o__UBA8346;f__UBA8346;g__DATCLA01;s__	71		GCF_004340685	Hydrogenispora ethanolica LX-B __T (Bacillota, Clostridia, Eubacteriales, Clostridiaceae)	d__Bacteria;p__Bacillota;c__UBA4882;o__UBA8346;f__UBA8346;g__Hydrogenispora;s__Hydrogenispora ethanolica	69
		JemR1613	ACIDJEMR1613_00660	BGF24524.1		MFD04752_bin_1_84	d__Bacteria;p__Acidobacteriota;c__Terriglobia;o__Terriglobales;f__Acidobacteriaceae;g__Occallatibacter;s__	77		GCA_963675155	d__Bacteria;p__Planctomycetota;c__Phycisphaerae;o__Sedimentisphaerales;f__Anaerohalosphaeraceae;g__4572-13;s__4572-13 sp963675155	72		GCF_025628885	Paraflavisolibacter caeni LB-8 __T (Bacteroidota, Chitinophagia, Chitinophagales, Chitinophagaceae)	d__Bacteria;p__Bacteroidota;c__Bacteroidia;o__Chitinophagales;f__Chitinophagaceae;g__Paraflavisolibacter;s__Paraflavisolibacter caeni	70
		JemC56	ACIDJEMC56_01660	BGF16644.1		MFD00082_bin_1_133	d__Bacteria;p__Acidobacteriota;c__Terriglobia;o__Terriglobales;f__Korobacteraceae;g__;s__	80		GCA_963663405	d__Bacteria;p__Hinthialibacterota;c__Hinthialibacteria;o__Hinthialibacterales;f__Hinthialibacteraceae;g__G963663405;s__G963663405 sp963663405	71		GCF_000015125	Chlorobium phaeobacteroides DSM 266 __T (Chlorobiota, Chlorobiia, Chlorobiales, Chlorobiaceae)	d__Bacteria;p__Bacteroidota_A;c__Chlorobiia;o__Chlorobiales;f__Chlorobiaceae;g__Chlorobium;s__Chlorobium phaeobacteroides	72
