# Supplementary material for: Isolation and global occurrence of nitrogen-fixing Acidobacteriota in soil environments
Source: ISME J. 2026 Jun 18;20(1):wrag157. doi: 10.1093/ismejo/wrag157 (PMC13362970; doi:10.1093/ismejo/wrag157)
Supplement: Supplementary_material_wrag157 [file supplementary_material_wrag157.zip › R1_TableS1.xlsx]

## Sheet: Table S1
Table S1. Phenotypic and chemotaxonomic characteristics of the five Acidobacteriota strains isolated in this study and known type strains belonging to the order Terriglobales.
Characteristics	Isolated strains in this study					Known type strains belonging to the order Terriglobales d
	JemMK663T	JemC60	JemC56T	JemC63T	JemR1613T	Paracidobacterium acidisoli 4G-K13T	Acidobacterium capsulatum 161T	Silvibacterium bohemicum S15T	Alloacidobacterium dinghuense 4Y35T	Acidipila rosea DSM 103428T	Acidisarcina polymorpha SBC82T	Acidicapsa dinghuensis 4GSKXT	Terracidiphilus gabretensis S55T	Occallatibacter riparius 277T	Terriglobus roseus KBS 63T
Isolation source (Sampling site) (Soil pH)	Grassland soil (Sapporo, Hokkaido, Japan) (pH 6.0)	Paddy soil (Kyoto, Kyoto, Japan) (pH 6.3)	Upland farm soil (Kamikawa-gun, Hokkaido, Japan) (pH 5.8)	Paddy soil (Oda-gun, Okayama, Japan) (pH 5.7)	Paddy soil (Kashiwa, Chiba, Japan) (pH 5.6)	Forest soil (Guangdong Province, PR China) (pH 4.0-5.0)	Acidic mine drainage (Kume-gun, Okayama, Japan)	Forest soil (Czech Republic) (pH 3.8)	Forest soil (Guangdong Province, PR China) (pH 4.0-5.0)	Acid mine drainage (Hachimantai, Iwate, Japan) （pH 2.3）	Acidic soil of lichen-covered forested tundra (Russia)	Forest soil (Guangdong Province, PR China)	Forest soil (Czech Republic)	Sandy river-bank soil (Namibia)	Never-tilled soil (USA) (pH 6.1)
Soil used for slurry preparation (Sampling site)	Grassland soil (Sapporo, Hokkaido, Japan) (pH 6.0)	Paddy soil (Kyoto, Kyoto, Japan) (pH 6.3)	Upland farm soil (Kamikawa-gun, Hokkaido, Japan) (pH 5.8)	Paddy soil (Kyoto, Kyoto, Japan) (pH 6.3)	Paddy soil (Nagaoka, Niigata, Japan) (pH 5.8)
Colony color	White	Whitish to beige	Whitish to beige	White	Reddish-orange	Pale yellow	Pale orange to orange	White (translucent)	White	Pink / Pale pink	Light beige/Light pink.	Beige (semi-transparent)	Transparent	White to cream	Pink
Cell width [μm]	0.6−0.7	0.6−0.8	0.6–0.9	0.5–0.7	0.4	0.3–0.4	0.3–0.8	0.3-0.5	0.4-0.6	0.5-0.8	0.9–1.5	0.4–0.8	0.5-0.8	0.6-0.7	0.6 ± 0.1
Cell length [μm]	2.5−3.5	3.4−4.3	2.9–7.0	1.7–4.1	2.2–3.3	0.8–1.2	1.1–2.3	0.9-1.1	1.0-1.5	0.5-0.8	1.4–4.4	0.5–1.5	0.6-1.2	1.0-2.0	1.1 ± 0.2
Motility	+	+	−	−	−	−	+	+	−	−	−	−	+	+	−
Growth temperture (optimum)	20−40°C (35°C)	20−40°C (35°C)	15−40°C (35°C)	30−40°C (35°C)	15−45°C (40°C)	12–37°C (28°C)	20–37°C	20–30°C (22–24 °C)	12–37 °C (28 °C)	22–37°C (~30 °C)	5–36°C (20–32 °C)	12–37°C (25–30°C)	12–30°C (20–24 °C)	11–40°C (26–37 °C)	12–23°C
Growth pH (optimum)	4.5−7.5 (5.5)	5.0−8.0 (5.5)	5.5−6.5 (5.5−6.0)	5.5−6.5 (6.0)	5.5−8.0 (6.0)	4.5–5.5	3.0-6.0	3.0–6.0 (4.0–5.0)	3.5–6.5 (4.5–5.5)	3.0–6.0 (4.5)	4.0–7.7 (4.8–7.0)	4.0–6.5 (4.5–5.0)	3.0–6.0 (4.0–5.0)	3.5–8.5 (5.0–6.5)	5.0–7.0 (6.0)
Growth NaCl% (optimum)	0−0.4 (0)	0−0.6 (0)	0−0.2 (0)	0−0.2 (0)	0−0.8 (0−0.2)	0–1.0	No data	No data	0–2.0 (0–1.0)	Grows without added NaCl; little/no growth at ≥1.0%	No growth at ≥1.5%	0–1.0 (0)	No growth at ≥0.5%	Tolerates up to 1.0 % (0.5 %)	No data
Microaerobic growth	+	+	+	+	+	+	No data	No data	+	No data	+	No data	No data	No data	+
Aerobic growth	+	+	−	−	+	+	+	+	+	+	+	+	+	+	+
Availability of carbon sources:
D-Glucose	+	+	+	+	+	+	+	+	+	+	+	+	+	+	+
D-Fructose	+	+	−	−	−	−	No data	+	+	+	+	+	+	+	+
D-Galactose	+	+	−	−	−	−	+	+	+	+	+	+	+	+	+
D-Mannose	+	+	+	+	+	+	+	+	+	+	+	+	+	+	+
D-Xylose	+	+	−	−	−	−	+	+	−	+	+	+	+	+	+
L-Arabinose	+	+	−	−	−	+	+	No data	+	+	+	−	+	−	+
L-Rhamnose	+	+	−	−	−	w	No data	+	+	w	v	+	No data	+	−
L-Fucose	−	−	−	−	−	+	No data	−	−	−	−	−	+	+	No data
D-Gluconate	−	−	−	−	−	−	No data	+	w	+	No data	−	+	+	+
D-Galacturonate	−	−	−	−	−	No data	No data	No data	No data	No data	−	No data	No data	No data	−
D-Glucuronate	−	−	−	−	−	No data	No data	No data	No data	No data	−	No data	No data	−	+
Sucrose	+	+	−	−	−	+	No data	+	+	+	variable	+	+	+	+
Maltose	+	+	+	+	+	+	+	+	+	+	+	−	+	+	+
Cellobiose	+	+	+	+	−	+	+	+	+	+	variable	−	+	+	+
Glycerol	−	−	−	−	−	−	−	+	+	+	No data	+	+	+	No data
Acetate	−	−	−	−	−	No data	−	No data	No data	−	−	No data	No data	+	−
L-Lactate	−	−	−	−	−	No data	−	No data	No data	−	−	No data	No data	−	−
Succinate	−	−	−	−	−	No data	−	No data	No data	−	−	No data	No data	+	+
Malate	−	−	−	−	−	−	No data	−	−	−	−	−	+	−	−
Citrate	−	−	−	−	−	−	−	−	−	−	−	−	+	−	−
Fumarate	−	−	−	−	−	No data	No data	No data	No data	−	−	−	No data	−	−
Pyruvate	−	−	−	−	−	No data	No data	No data	No data	−	−	−	No data	−	−
Fermantation products from glucose (mM)a,b:						Negative	No data	Negative	Negative	Negative	Negative	Negative	Negative	Negative	Negative
Formate	3.9	3.7	n.d.	t.a.	n.d.
Acetate	11.0	15.9	t.a.	t.a.	t.a.
Lactate	t.a.	2.0	t.a.	t.a.	t.a.
Propionate	24.8	39.0	15.6	10.5	3.1
Butyric acid	n.d.	n.d.	2.1	1.1	n.d.
Isobutyric acid	n.d.	n.d.	n.d.	n.d.	n.d.
Valeric acid	n.d.	n.d.	n.d.	n.d.	n.d.
Isovaleric acid	t.a.	t.a.	n.d.	n.d.	n.d.
Hydrolysis of polysaccharides:
Cellulose	−	−	−	−	−	No data	No data	No data	No data	No data	variable	No data	+	−	−
Xylan	+	+	−	−	+	No data	No data	No data	No data	No data	+	No data	+	−	−
Pectin	−	−	−	−	−	No data	No data	No data	No data	No data	variable	No data	−	−	−
Starch	+	+	+	+	+	+	+	No data	+	−	+	−	+	+	+
Enzyme acivities:
Catalase	−	−	−	−	−	w	+	w	−	−	−	−	−	+	+
Oxidase	−	−	−	−	−	−	−	−	−	−	−	−	−	−	−
alkaline phosphatase	+	+	+	+	+	+	+	+	w	+	+	+	No data	+	No data
esterase (C4)	+	w	w	+	w	+	+	+	+	+	+	+	No data	+	No data
esterase lipase (C8)	w	w	w	w	w	−	+	+	w	+	+	−	No data	+	No data
lipase (C14)	−	−	w	−	−	−	No data	−	−	−	w	−	No data	w	No data
leucine arylamidase	+	+	+	+	+	+	+	+	+	+	+	+	No data	+	No data
valine arylamidase	+	w	+	+	+	+	+	+	+	+	+	+	No data	+	No data
cystine arylamidase	w	w	w	w	−	+	−	w	+	+	w	+	No data	w	No data
trypsin	+	+	−	−	−	w	No data	−	+	+	−	−	No data	partially weak	No data
α-chymotrypsin	−	−	+	+	−	+	No data	−	−	−	−	−	No data	partially weak	No data
acid phosphatase	+	+	+	+	+	+	+	+	+	+	+	+	No data	+	No data
naphthol-AS-BI-phosphohydrolase	+	+	+	+	+	+	+	+	+	+	+	+	No data	+	No data
α-galactosidase	+	+	−	−	−	+	+	−	−	+	−	+	No data	+	No data
β-galactosidase	+	+	w	−	−	+	+	+	+	+	+	+	+	+	No data
β-glucuronidase	+	w	w	w	−	−	+	w	−	+	w	+	+	+	No data
α-glucosidase	+	+	w	w	−	−	+	−	−	+	−	+	+	partially weak	No data
β-glucosidase	+	+	+	+	w	+	+	+	−	+	+	+	+	+	No data
N-acetyl-β-glucosaminidase	+	+	−	+	−	+	+	+	+	+	+	−	+	+	No data
α-mannosidase	+	+	−	w	−	+	+	−	−	−	−	+	No data	weak or absent	No data
α-fucosidase	+	+	−	−	−	+	+	−	w	+	−	+	No data	+	No data
Antibiotics resistance:
Kanamycin	+	+	+	+	+	No data	No data	No data	No data	No data	+	−	No data	No data	No data
Gentamicin	+	+	+	+	+	No data	No data	No data	No data	No data	+	−	No data	No data	No data
Vancomycin	-	-	-	-	-	No data	No data	No data	No data	No data	No data	+	No data	No data	No data
Penicillin G	+	+	-	-	-	No data	No data	No data	No data	No data	No data	+	No data	No data	No data
Erythromycin	+	+	+	-	-	No data	No data	No data	No data	No data	No data	+	No data	No data	No data
Tetracycline	-	-	-	-	-	No data	No data	No data	No data	No data	+	+	No data	No data	No data
Neomycin	+	+	+	+	+	No data	No data	No data	No data	No data	+	+	No data	No data	No data
Chloramphenicol	+	+	-	-	-	No data	No data	No data	No data	No data	+	+	No data	No data	No data
Ampicillin	+	+	-	-	-	No data	No data	No data	No data	No data	+	No data	No data	No data	No data
Nalidixic acid	-	-	-	-	-	No data	No data	No data	No data	No data	No data	No data	No data	No data	No data
Streptomycin	+	+	+	+	+	No data	No data	No data	No data	No data	+	+	No data	No data	No data
Carbenicillin	+	+	-	-	-	No data	No data	No data	No data	No data	No data	No data	No data	No data	No data
Respiratory quinone	MK-8	MK-8	MK-8	MK-8	MK-8	No data	MK-8	MK-8	No data	MK-8	MK-8	MK-8	MK-8	MK-8	MK-8
Fatty acid composition (%)c
C14:0			5.95
C15:0								8.3					11.9
iso-C15:0	38.37	37.2	22.53	23.26	60.11	56.6	55	73.7	52.3	52.3	29.4	48.8	61.2	61.9	43.9
C16:1 ω9c	6.77	6.52	8.57	7.81
C16:1 ω7c								8.6			20.4
C16:1 ω7													8.2
C16:0	24.25	24.25	37.77	37.91	19.06	3			6.5	9.7	8.1	7.3			7.8
iso-C17:1 ω7c														29
iso-C17:0	5.07					6.1						5.2		5.3
C17:0 cyclo												8.1
C18:1 ω9c									5.4
C18:1							23
C18:0	4.45	5.4	8.26	6.47	2.75								8.6
Summed Feature 3: C16:1 ω7c and/or C16:1 ω6c						6.2			10.5	24.6
Summed Feature 9: iso-C17:1 ω9c and/or 10-methyl C16:0	1.89	1.58	1.06	1.92	0.59	8.1			5.8			14.7
13,16-Dimethyl octacosanedioic (iso-diabolic acid)											30.7
Summed Feature C16:1 ω7c and/or iso-C15 2-OH															27.1
a n.d. = not detected; t.a. = trace amount (<1 mM).
b “Negative” indicates that no fermentation was observed.
c Values ≥ 5% are shown. Blank cells indicate values < 5% or not detected.
d Data for known type strains were obtained from previous reports: Paracidobacterium acidisoli 4G-K13T [29], Acidobacterium capsulatum 161T [30], Silvibacterium bohemicum S15T [31], Alloacidobacterium dinghuense 4Y35T [29], Acidipila rosea DSM 103428T [32], Acidisarcina polymorpha SBC82T [33], Acidicapsa dinghuensis 4GSKXT [34], Terracidiphilus gabretensis S55T [35], Occallatibacter riparius 277T…
