# Supplementary material for: Isolation and global occurrence of nitrogen-fixing Acidobacteriota in soil environments
Source: ISME J. 2026 Jun 18;20(1):wrag157. doi: 10.1093/ismejo/wrag157 (PMC13362970; doi:10.1093/ismejo/wrag157)
Supplement: Supplementary_material_wrag157 [file supplementary_material_wrag157.zip › R1_TableS6.xlsx]

## Sheet: Table S6
	Table S6. ANI and dDDH values among the five isolated strains and related strains belonging to the order Terriglobales.
	Strain	Accession No. of genomic data	ANI %						dDDH %
			JemMK663T	JemC60	JemC56T	JemC63T	JemR1613T		JemMK663T	JemC60	JemC56T	JemC63T	JemR1613T
	"Humiphilus diazotrophicus" JemMK663T	AP040866-AP040868	100						100
	"Humiphilus diazotrophicus" JemC60	AP040869-AP040871	97.615	100					82.7	100
	"Koromonas soli" JemC56T	AP040872	65.69	65.63	100				27.4	24.3	100
	"Koromonas humicola" JemC63T	AP040873	65.43	65.41	78.695	100			24.6	31.5	22.2	100
	"Oryzophilus luti" JemR1613T	AP040874	65.97	65.905	69.945	69.26	100		21.2	22	19.6	19.9	100
	Candidatus Koribacter versatilis Ellin345	GCF_000014005	65.305	65.28	67.605	67.145	69.01		27.8	26.5	20.3	21.6	18.9
	Acidobacterium capsulatum ATCC 51196T	GCF_000022565	66.84	66.9	66.925	66.515	68.08		23.8	22.6	24.6	25.1	18.5
	Terriglobus roseus DSM 18391T	GCF_000265425	65.75	65.81	66.175	65.76	67.27		23	23.2	20.1	23.4	17.9
	Silvibacterium bohemicum S15T	GCF_001006305	67.235	67.25	66.805	66.245	67.745		20.4	20.1	21.5	22.2	19
	Terracidiphilus gabretensis S55T	GCF_001449115	66.6	66.485	66.17	65.815	67.1		22.1	23.1	22.4	24.5	20.7
	Acidisarcina polymorpha SBC82T	GCF_003330725	66.785	66.73	66.095	65.8	66.72		22.5	24.7	24.4	29.4	19.1
	Paracidobacterium acidisoli 4G-K13T	GCF_003428625	67.44	67.425	66.95	66.535	68.09		22.4	23.5	19.3	22.9	18.3
	Edaphobacter modestus DSM 18101T	GCF_004217555	66.1	66.025	66.17	65.825	66.995		21.2	21.3	21.3	23.7	19.3
	Acidipila rosea DSM 103428T	GCF_004339725	67.315	67.15	66.48	66.24	67.445		22.2	22.1	21	23.8	19.2
	Alloacidobacterium dinghuense 4Y35T	GCF_014274465	67.15	67.145	66.34	66.1	66.95		20.8	21.5	21	24.4	19.5
	Occallatibacter riparius DSM 25168T	GCF_025264625	66.565	66.465	66.46	66.1	67.395		18.8	19.6	20.4	23.2	19
	Tunturiibacter lichenicola DSM 104462T	GCF_025264645	66.03	66.015	66.04	65.765	66.575		22.9	24	22	22.4	20.9
	Granulicella paludicola DSM 22464T	GCF_025685545	65.605	65.66	66.145	65.95	67.27		20.7	22.4	21	27.9	20.7
	Acidicapsa dinghuensis 4GSKXT	GCF_025685685	66.56	66.525	66.145	65.76	67.015		23.6	23.4	20.5	22.8	20.5
	Bryocella elongata DSM 22489T	GCF_900108185	65.77	65.625	66.325	66.04	67.65		31.4	30.4	20.4	22.1	19.2
